# Supplementary material for: Identification of Neonatal White Matter on DTI: Influence of More Inclusive Thresholds for Atlas Segmentation
Source: PLoS One. 2014 Dec 15;9(12):e115426. doi: 10.1371/journal.pone.0115426 (PMC4266649; doi:10.1371/journal.pone.0115426)
Supplement: S1 Table — Mean fractional anisotropy, axial diffusivity, and radial diffusivity values for twelve bilateral regions segmented using four thresholds, including trace <0.006, FA>0.15, FA>0.20, and FA>0.25. (XLSX) [file pone.0115426.s001.xlsx]

## Sheet: Sheet1
		Fractional Anisotropy (FA)														Axial Diffusivity (AD)														Radial Diffusivity (RD)
				Left					Right									Left					Right									Left					Right
				Trace<0.006	FA>0.15	FA>0.20	FA>0.25		Trace<0.006	FA>0.15	FA>0.20	FA>0.25						Trace<0.006	FA>0.15	FA>0.20	FA>0.25		Trace<0.006	FA>0.15	FA>0.20	FA>0.25						Trace<0.006	FA>0.15	FA>0.20	FA>0.25		Trace<0.006	FA>0.15	FA>0.20	FA>0.25
		Genu	Mean	0.251333	0.269556	0.297778	0.332		0.258444	0.275556	0.305556	0.339111				Genu	Mean	0.00196511	0.00197622	0.001996	0.00203067		0.00198333	0.00199333	0.00201489	0.00205289				Genu	Mean	0.00132822	0.00129422	0.001248	0.00119422		0.001322	0.00129022	0.001242	0.00119089
			SD	0.0255485	0.022958	0.0197586	0.0184144		0.0254911	0.0219043	0.0193714	0.017687					SD	7.16247e-05	6.66841e-05	6.26825e-05	6.26462e-05		7.60682e-05	7.38241e-05	7.27268e-05	7.32872e-05					SD	5.18866e-05	4.34055e-05	4.32014e-05	4.70729e-05		5.25962e-05	4.56015e-05	4.37763e-05	4.44574e-05
			p-value		0.00409232	< 0.0001	< 0.0001			0.00653011	< 0.0001	< 0.0001					p-value		0.851762	0.365293	0.0208649			0.899023	0.510213	0.0615555					p-value		0.00562098	< 0.0001	< 0.0001			0.00715254	< 0.0001	< 0.0001
		Splenium	Mean	0.305333	0.315333	0.334667	0.362222		0.294667	0.309333	0.333111	0.364545				Splenium	Mean	0.00209133	0.00209933	0.00211444	0.00213311		0.00207467	0.00208578	0.00210689	0.00212795				Splenium	Mean	0.00130022	0.00128444	0.00124889	0.00120156		0.00131444	0.00129	0.00125089	0.00119682
			SD	0.0338848	0.0302715	0.026337	0.0227525		0.0291236	0.0276668	0.024847	0.0203977					SD	8.15085e-05	7.67345e-05	7.32851e-05	7.54026e-05		6.72039e-05	6.31553e-05	6.07462e-05	6.21169e-05					SD	3.98e-05	3.99178e-05	4.48848e-05	5.10328e-05		4.77472e-05	4.98634e-05	5.30361e-05	5.12074e-05
			p-value		0.458	0.007	< 0.0001			0.0782397	0.000363015	< 0.0001					p-value		0.972933	0.83723	0.670179			0.824986	0.403785	0.360263					p-value		0.221255	0.000972269	0.000117935			0.0569325	0.00133509	< 0.0001
		ACR	Mean	0.129111	0.173778	0.215312	0.272857		0.126667	0.168444	0.212609	0.26				ACR	Mean	0.00183711	0.00187889	0.00190687	0.00198429		0.00184267	0.00187378	0.00189826	0.0019225				ACR	Mean	0.00151889	0.00144511	0.00137125	0.00129143		0.00152578	0.00145067	0.00137217	0.0012925
			SD	0.0136219	0.0102888	0.0119094	0.0221467		0.0139805	0.010435	0.00619192	0.00816497					SD	8.70899e-05	9.02074e-05	0.000108967	0.000192081		7.93554e-05	7.60469e-05	0.000113604	5.7373e-05					SD	7.94647e-05	6.95316e-05	7.30334e-05	6.51738e-05		8.05518e-05	6.41164e-05	7.59759e-05	2.98608e-05
			p-value		< 0.0001	< 0.0001	< 0.0001			< 0.0001	< 0.0001	0.00225214					p-value		0.155797	0.765217	0.755788			0.345079	0.929035	0.903438					p-value		0.000241459	0.000565389	0.0732872			0.000177172	0.00117774	0.180553
		SCR	Mean	0.174444	0.217111	0.265556	0.310667		0.166667	0.215778	0.267333	0.317778				SCR	Mean	0.00181889	0.00180089	0.00178111	0.00177689		0.00180311	0.00179356	0.00178222	0.00178178				SCR	Mean	0.00139889	0.00128667	0.00116844	0.00107282		0.00140267	0.00128622	0.00116511	0.00106251
			SD	0.0220078	0.0145574	0.0125328	0.0123215		0.0219504	0.0125207	0.0125045	0.0141243					SD	0.000122627	0.00011994	0.000109008	0.000102621		0.000111678	0.000106902	9.83012e-05	9.55912e-05					SD	0.000112214	8.69169e-05	6.82227e-05	5.81449e-05		0.00010767	7.72625e-05	5.38357e-05	5.17844e-05
			p-value		< 0.0001	< 0.0001	< 0.0001			< 0.0001	< 0.0001	< 0.0001					p-value		0.891298	0.850941	0.995477			0.936464	0.946819	1					p-value		< 0.0001	< 0.0001	< 0.0001			< 0.0001	< 0.0001	< 0.0001
		PCR	Mean	0.219556	0.246444	0.280667	0.316222		0.220444	0.244444	0.280222	0.319778				PCR	Mean	0.00185689	0.00183822	0.00182711	0.001832		0.00185933	0.00183311	0.00181422	0.00181756				PCR	Mean	0.00133689	0.00125933	0.00117778	0.00110578		0.00133467	0.00126067	0.00117111	0.00109002
			SD	0.0247676	0.0188481	0.0133825	0.0123009		0.0212084	0.0180348	0.0172533	0.016024					SD	9.83459e-05	9.28168e-05	8.96615e-05	8.92799e-05		0.000103997	9.89909e-05	9.03651e-05	8.44812e-05					SD	9.1025e-05	6.31521e-05	5.23054e-05	5.37033e-05		8.47349e-05	6.96876e-05	6.01975e-05	5.64159e-05
			p-value		< 0.0001	< 0.0001	< 0.0001			< 0.0001	< 0.0001	< 0.0001					p-value		0.650207	0.890963	0.993658			0.53411	0.743923	0.998905					p-value		0.000287884	< 0.0001	< 0.0001			0.00017692	< 0.0001	< 0.0001
		ALIC	Mean	0.181778	0.214889	0.245333	0.283556		0.188667	0.219556	0.249556	0.286222				ALIC	Mean	0.00157356	0.00160489	0.00163111	0.00166689		0.00158756	0.00161756	0.00164489	0.00167756				ALIC	Mean	0.001178	0.00113467	0.00109422	0.00104787		0.00117378	0.00113667	0.00109667	0.00105051
			SD	0.0154168	0.0154658	0.014397	0.0113128		0.0157538	0.0150689	0.0152189	0.0124843					SD	4.90434e-05	4.99373e-05	5.19275e-05	5.14261e-05		4.93206e-05	5.28787e-05	5.73118e-05	6.02704e-05					SD	4.15933e-05	4.07654e-05	3.96283e-05	3.74467e-05		4.33427e-05	4.11759e-05	4.07319e-05	3.83018e-05
			p-value		< 0.0001	< 0.0001	< 0.0001			< 0.0001	< 0.0001	< 0.0001					p-value		0.0225747	0.0847107	0.00960448			0.035198	0.115665	0.0460781					p-value		< 0.0001	0.000140587	< 0.0001			0.000705713	0.00020046	< 0.0001
		PLIC	Mean	0.370667	0.370889	0.374222	0.385778		0.374667	0.375111	0.379556	0.392889				PLIC	Mean	0.00166222	0.00166267	0.00166822	0.00168244		0.00166444	0.00166533	0.00167178	0.00168711				PLIC	Mean	0.000904556	0.000903733	0.000900156	0.000889467		0.0008974	0.000896889	0.000892422	0.000880644
			SD	0.0339384	0.033698	0.0302632	0.0252703		0.0340187	0.0336845	0.030745	0.0251018					SD	5.72827e-05	5.67851e-05	5.49086e-05	5.05045e-05		5.643e-05	5.57429e-05	5.29274e-05	4.68858e-05					SD	4.82623e-05	4.73226e-05	4.6035e-05	4.32785e-05		4.55354e-05	4.52554e-05	4.28504e-05	3.95918e-05
			p-value		0.999997	0.976796	0.212428			0.999902	0.935794	0.152254					p-value		0.999976	0.961559	0.533339			0.99978	0.922024	0.394106					p-value		0.999157	0.958987	0.54264			0.998814	0.938981	0.491524
		CereP	Mean	0.278889	0.283333	0.296667	0.321333		0.292444	0.297556	0.308	0.328444				CereP	Mean	0.00172556	0.001728	0.00172844	0.00173133		0.00175933	0.00176222	0.00176667	0.00177333				CereP	Mean	0.00111356	0.00110689	0.0010808	0.0010356		0.00110911	0.00110089	0.001082	0.00104673
			SD	0.0264766	0.0238366	0.0216375	0.0163207		0.0268121	0.026038	0.0230217	0.019064					SD	5.30675e-05	5.40454e-05	5.59608e-05	6.20337e-05		6.25736e-05	6.30256e-05	6.47723e-05	7.06142e-05					SD	4.88577e-05	4.74735e-05	4.40086e-05	4.22581e-05		5.12047e-05	4.96727e-05	4.71164e-05	4.82274e-05
			p-value		0.831	0.026	< 0.0001			0.803617	0.145022	0.000353915					p-value		0.99365	0.999748	0.998607			0.995691	0.983537	0.963358					p-value		0.923251	0.0402117	0.000239133			0.809657	0.150291	0.00042469
		RLC	Mean	0.277556	0.282	0.295111	0.319111		0.279556	0.284222	0.297778	0.322				RLC	Mean	0.00171067	0.001718	0.001726	0.00173489		0.00173578	0.00174356	0.00175444	0.00175844				RLC	Mean	0.001114	0.00110978	0.00109	0.00104727		0.00111622	0.00111289	0.00109444	0.00105122
			SD	0.0282968	0.0252802	0.0208482	0.0174281		0.0276303	0.02536	0.0209858	0.0186596					SD	8.60866e-05	8.24511e-05	8.07184e-05	7.82369e-05		7.76205e-05	7.39519e-05	6.98556e-05	6.66727e-05					SD	6.4364e-05	6.25041e-05	5.75247e-05	4.68641e-05		6.12108e-05	5.99478e-05	5.13259e-05	4.3275e-05
			p-value		0.89435	0.0445678	< 0.0001			0.832542	0.0418689	< 0.0001					p-value		0.95299	0.948899	0.952993			0.953998	0.858256	0.98957					p-value		0.972005	0.335035	0.00117792			0.993637	0.48211	0.000864398
		PTR	Mean	0.234667	0.247111	0.273111	0.304222		0.243556	0.255778	0.278444	0.310667				PTR	Mean	0.00198489	0.00198889	0.00199556	0.00199533		0.00194111	0.00194422	0.00195222	0.00195422				PTR	Mean	0.00139622	0.00137	0.00131489	0.00124378		0.00134756	0.00132378	0.00127689	0.00120556
			SD	0.0220124	0.0179168	0.0157858	0.0154462		0.0196741	0.0163052	0.0138097	0.0125045					SD	7.68594e-05	7.34297e-05	7.06964e-05	7.86997e-05		7.43524e-05	7.17156e-05	7.08676e-05	6.844e-05					SD	6.79334e-05	6.0528e-05	5.26835e-05	5.39482e-05		6.26736e-05	5.87866e-05	5.31217e-05	4.81265e-05
			p-value		0.0330368	< 0.0001	< 0.0001			0.010615	< 0.0001	< 0.0001					p-value		0.996903	0.986999	0.994221			0.996331	0.922304	0.998135					p-value		0.255333	0.000175572	< 0.0001			0.174113	0.00047277	< 0.0001
		SS	Mean	0.217333	0.225778	0.247111	0.281778		0.225778	0.233111	0.254	0.285333				SS	Mean	0.00192244	0.00193111	0.00195644	0.00201022		0.00188	0.00190978	0.00193444	0.00188				SS	Mean	0.00138711	0.00137667	0.001348	0.001308		0.00134667	0.00133778	0.00131067	0.00126689
			SD	0.0198173	0.0161652	0.0119891	0.0105073		0.0203926	0.0150487	0.0113618	0.0103573					SD	6.0195e-05	5.54413e-05	5.71742e-05	7.71506e-05		7.42076e-05	6.98859e-05	7.39027e-05	9.14601e-05					SD	5.46319e-05	5.36402e-05	5.23363e-05	6.11481e-05		5.50207e-05	5.32528e-05	5.36995e-05	6.28064e-05
			p-value		0.167484	< 0.0001	< 0.0001			0.308892	< 0.0001	< 0.0001					p-value		0.94214	0.174038	0.00124618			0.857858	0.264501	0.116352					p-value		0.780655	0.0512025	0.0169165			0.848313	0.107478	0.00594784
		EC	Mean	0.172222	0.199778	0.231333	0.277778		0.173333	0.196667	0.229778	0.275111				EC	Mean	0.00163022	0.00165578	0.001682	0.00173089		0.00161911	0.00164244	0.00166844	0.00171667				EC	Mean	0.00126689	0.00123444	0.001188	0.00112111		0.00126222	0.00123511	0.00118578	0.00112156
			SD	0.014599	0.0103328	0.00842075	0.0095081		0.0133144	0.01	0.00783027	0.00757455					SD	6.22126e-05	6.39776e-05	6.81109e-05	7.58834e-05		5.71609e-05	5.75703e-05	6.53646e-05	7.33918e-05					SD	5.82246e-05	5.3409e-05	4.91565e-05	5.10891e-05		5.27382e-05	5.06154e-05	4.53516e-05	4.47699e-05
			p-value		< 0.0001	< 0.0001	< 0.0001			< 0.0001	< 0.0001	< 0.0001					p-value		0.203045	0.289801	0.0272261			0.209356	0.265815	0.00524679					p-value		0.0282272	0.000365278	< 0.0001			0.0592365	< 0.0001	< 0.0001
